# Supplementary material for: ASPM, CDC20, DLGAP5, BUB1B, CDCA8, and NCAPG May Serve as Diagnostic and Prognostic Biomarkers in Endometrial Carcinoma
Source: Genet Res (Camb). 2022 Sep 17;2022:3217248. doi: 10.1155/2022/3217248 (PMC9509287; doi:10.1155/2022/3217248)
Supplement: Supplementary Materials — See Tables S1-S2 in the Supplementary Material. Table S1. Clinicopathological characteristics of UCEC patients with differential ASPM/CDC20/DLGAP5/BUB1B/CDCA8/NCAPG expression. UCEC, uterine corpus endometrial carcinoma. Table S2. Association of ASPM/CDC20/DLGAP5/BUB1B/CDCA8/NCAPG expression with clinicopathological characteristics in UCEC patients (single gene logistics regression analysis). UCEC, uterine corpus endometrial carcinoma. [file 3217248.f1.zip]

Archive with 2 entries (2 files):
- 3217248.f1/Table S1 (1).docx
- 3217248.f1/Table S2 (1).docx
